# Supplementary material for: Assessment of Donkey (Equus asinus) Welfare at Slaughter in Ghana
Source: Animals (Basel). 2024 Dec 19;14(24):3673. doi: 10.3390/ani14243673 (PMC11672695; doi:10.3390/ani14243673)
Supplement: Supplementary file 1 [file animals-14-03673-s001.zip]

Archive with 2 entries (2 files):
- animals-3335146-supplementary.pdf
- animals-3335146-supplementary-tabs1.pdf
